# Supplementary material for: High-throughput identification of protein functional similarities using a gene-expression-based siRNA screen
Source: Sci Data. 2020 Jan 21;7:27. doi: 10.1038/s41597-020-0365-2 (PMC6972743; doi:10.1038/s41597-020-0365-2)
Supplement: Supplementary file 2 — Supplemental File 1 [file 41597_2020_365_MOESM2_ESM.txt]

#####
#The purpose of this code is to read and concatenate the data from a single csv file, 
#then background subtract and geomean normalize the data based on the HPRT and PPIB reads to correct for cell number.
#
#Input: User selected csv data file. This is designed to be the data from the Results tab of the Data Citation #1 PubChem submission included in this Scientific Data Data Descriptor Article saved as a csv file and with the RESULT_TYPE and RESULT_DESC rows deleted so that only a single row containing the column labels remain above the data. 
#Output: A .csv file containing the background subtracted, geomean normalized data. This is equivalent to the results contained within the Results sheet of the Data Citation #2 PubChem submission referenced in this article. 
#
#Dependencies:pracma and plyr libraries
#Date Last Edited: 5/29/2018
#Author: Beth K. Neilsen
#####

library("pracma")
library("plyr")

removeControlWells <- TRUE #boolean determining if control wells are removed
controlWellNames <- c("PPIB", "PLK1", "BKGD", "Blank", "Background", "DF4", "Empty", "empty")#a list of names of the control wells to remove from the results

file <- choose.files(caption="Select the raw data in csv format")
d <- read.csv(file, header=T, stringsAsFactors=F)

normalizedData <- ddply(d, .(Plate), preprocess)
if(removeControlWells) normalizedData  <- subset(normalizedData, !Gene_Symbol %in% controlWellNames)#Remove control wells
write.csv(normalizedData, paste(getwd(), "Geomean_Corrected_Data.csv", sep="/"), row.names = FALSE)#write output file with background-subtracted, geomean-normalized data

#This function identified background/blank wells, finds the average background, background subtracts the data, and performs geometric mean normalization
#based on HPRT and PPIB gene expression reads. 
#Parameters: dataframe with data from an individual plate
#Returns: dataframe with the background-subtracted, geomean-normalized data
preprocess <- function(currentPlate) {#for each plate apply this function
  currentPlate$Row <- substring(currentPlate$Address, 0, 1)
  currentPlate$Column <- substring(currentPlate$Address, 2)
  currentPlateID <- currentPlate$Plate[1]
  
  #Blank background wells were placed in columns 1 and 24 and labelled with "BKGD", "Blank", or "Background"
  BKGD <- subset(currentPlate, (currentPlate$Column == 1 | currentPlate$Column == 24) & currentPlate$Gene_Symbol == "Blank" | currentPlate$Gene_Symbol == "BKGD")
  
  #Split the bkgd values into replicates
  Rep1_BKGD <- BKGD[,which(names(BKGD) %in% c("Plate","Address", "Gene_Symbol", "Accession", "BNIP3L", "NDRG1", "ALDOC", "LOXL2", "BNIP3", "ACSL5", "HPRT", "PPIB"))]
  Rep2_BKGD <- BKGD[,which(names(BKGD) %in% c("Plate","Address", "Gene_Symbol", "Accession", "BNIP3L.1", "NDRG1.1", "ALDOC.1", "LOXL2.1", "BNIP3.1", "ACSL5.1", "HPRT.1", "PPIB.1"))]
  Rep3_BKGD <- BKGD[,which(names(BKGD) %in% c("Plate","Address", "Gene_Symbol", "Accession", "BNIP3L.2", "NDRG1.2", "ALDOC.2", "LOXL2.2", "BNIP3.2", "ACSL5.2", "HPRT.2", "PPIB.2"))]
  
  #Some of the first plates run had cells added to blank wells, remove these by restricting the PPIB values
  if(currentPlateID == "Plate 1"){#Plate 1 PPIB limits 1000 and 0
    Rep1_BKGD <- subset(Rep1_BKGD, Rep1_BKGD$PPIB < 1000 & Rep1_BKGD$PPIB > 0)
    Rep2_BKGD <- subset(Rep2_BKGD, Rep2_BKGD$PPIB.1 < 1000 & Rep2_BKGD$PPIB.1 > 0)
    Rep3_BKGD <- subset(Rep3_BKGD, Rep3_BKGD$PPIB.2 < 1000 & Rep3_BKGD$PPIB.2 > 0) 
  }else if(currentPlateID == "Plate 20" | currentPlateID == "Plate 21" | currentPlateID == "Plate 22"){#Plate 20, 21, and 22 limits 100 and 0
    Rep1_BKGD <- subset(Rep1_BKGD, Rep1_BKGD$PPIB < 100 & Rep1_BKGD$PPIB > 0)
    Rep2_BKGD <- subset(Rep2_BKGD, Rep2_BKGD$PPIB.1 < 100 & Rep2_BKGD$PPIB.1 > 0)
    Rep3_BKGD <- subset(Rep3_BKGD, Rep3_BKGD$PPIB.2 < 100 & Rep3_BKGD$PPIB.2 > 0)
  }else{ #default cutoffs for all plates
    Rep1_BKGD <- subset(Rep1_BKGD, Rep1_BKGD$PPIB < 200 & Rep1_BKGD$PPIB > 0)
    Rep2_BKGD <- subset(Rep2_BKGD, Rep2_BKGD$PPIB.1 < 200 & Rep2_BKGD$PPIB.1 > 0)
    Rep3_BKGD <- subset(Rep3_BKGD, Rep3_BKGD$PPIB.2 < 200 & Rep3_BKGD$PPIB.2 > 0)    
  }
  
  #find the average background read for each probe for each biological replicate
  Rep1_AVG_BKGD <- apply(Rep1_BKGD[c(-1, -2, -3, -4)], 2, mean)
  Rep2_AVG_BKGD <- apply(Rep2_BKGD[c(-1, -2, -3, -4)], 2, mean)
  Rep3_AVG_BKGD <- apply(Rep3_BKGD[c(-1, -2, -3, -4)], 2, mean)
  
  if(currentPlateID == "Plate 22"){#Plate 22 is missing BKGD from replicate 1 
    #use background values from the replicate 2 plate that was run 
    Rep1_AVG_BKGD <- apply(Rep2_BKGD[c(-1, -2, -3, -4)], 2, mean)
  }

  #LOG if any BKGD wells were excluded
  if(nrow(Rep1_BKGD) < 32){
    cat(file="log.txt", paste(currentPlateID, " Rep 1 \n"), append=TRUE)
  }
  if(nrow(Rep2_BKGD) < 32){
    cat(file="log.txt", paste(currentPlateID, " Rep 2 \n"), append=TRUE)
  }
  if(nrow(Rep3_BKGD) < 32){
    cat(file="log.txt", paste(currentPlateID, " Rep 3 \n"), append=TRUE)
  }
  
  ##Split into replicates
  Rep1 <- currentPlate[,which(names(currentPlate) %in% c("PUBCHEM_RESULT_TAG","Accession","NCBI_Gene_ID","PUBCHEM_EXT_DATASOURCE_REGID","Plate","Address", "Gene_Symbol", "BNIP3L", "NDRG1", "ALDOC", "LOXL2", "BNIP3", "ACSL5", "HPRT", "PPIB"))]
  Rep2 <- currentPlate[,which(names(currentPlate) %in% c("PUBCHEM_RESULT_TAG","Accession","NCBI_Gene_ID","PUBCHEM_EXT_DATASOURCE_REGID","Plate","Address", "Gene_Symbol", "BNIP3L.1", "NDRG1.1", "ALDOC.1", "LOXL2.1", "BNIP3.1", "ACSL5.1", "HPRT.1", "PPIB.1"))]
  Rep3 <- currentPlate[,which(names(currentPlate) %in% c("PUBCHEM_RESULT_TAG","Accession","NCBI_Gene_ID","PUBCHEM_EXT_DATASOURCE_REGID","Plate","Address", "Gene_Symbol", "BNIP3L.2", "NDRG1.2", "ALDOC.2", "LOXL2.2", "BNIP3.2", "ACSL5.2", "HPRT.2", "PPIB.2"))]
  
  #Subtract the Background for each Replicate
  Rep1[8:15] <- Rep1[8:15]-repmat(Rep1_AVG_BKGD, nrow(Rep1), 1)
  Rep2[8:15] <- Rep2[8:15]-repmat(Rep2_AVG_BKGD, nrow(Rep2), 1)
  Rep3[8:15] <- Rep3[8:15]-repmat(Rep3_AVG_BKGD, nrow(Rep3), 1)
  
  gm_mean <- function(x, na.rm=TRUE){
    if(any(x < 0, na.rm = TRUE)){
      return(NaN)
    }
    exp(sum(log(x[x > 0]), na.rm=na.rm) / length(x))
  }
  
  #Find the geometric mean for each individual gene depletion based on HPRT (column 11) and PPIB (column 12)
  Rep1$Geomean <- apply(Rep1[c(14, 15)], 1, gm_mean)
  Rep2$Geomean <- apply(Rep2[c(14, 15)], 1, gm_mean)
  Rep3$Geomean <- apply(Rep3[c(14, 15)], 1, gm_mean)
  
  Rep1[,8:16] <- Rep1[,8:16]/Rep1[,16] #divide by geomean
  Rep2[,8:16] <- Rep2[,8:16]/Rep2[,16] #divide by geomean
  Rep3[,8:16] <- Rep3[,8:16]/Rep3[,16] #divide by geomean
  
  Rep1$Geomean <- NULL # remove geomean column so the replicates can be put back together
  Rep2$Geomean <- NULL # remove geomean column so the replicates can be put back together
  Rep3$Geomean <- NULL # remove geomean column so the replicates can be put back together
  
  AllNormReps <- merge(Rep1, Rep2, by=c("PUBCHEM_RESULT_TAG","Accession","NCBI_Gene_ID","PUBCHEM_EXT_DATASOURCE_REGID","Plate","Address", "Gene_Symbol"))
  AllNormReps <- merge(AllNormReps, Rep3, by=c("PUBCHEM_RESULT_TAG","Accession","NCBI_Gene_ID","PUBCHEM_EXT_DATASOURCE_REGID","Plate","Address", "Gene_Symbol"))
  
  AllNormReps
}
