# Supplementary material for: High-throughput identification of protein functional similarities using a gene-expression-based siRNA screen
Source: Sci Data. 2020 Jan 21;7:27. doi: 10.1038/s41597-020-0365-2 (PMC6972743; doi:10.1038/s41597-020-0365-2)
Supplement: Supplementary file 3 — Supplemental File 2 [file 41597_2020_365_MOESM3_ESM.txt]

#####
#The purpose of this code is to normalize the data to the negative control wells (non-targeting siRNA)
#and calculate the Euclidean distance and Pearson correlation between all the individual gene depletions and 
#the average of all the KSR1 depleted wells (after outlier removal)
#
#Input: User selected csv file that contains the geomean normalized data from all experimental plates. This is designed to be the data from the Results tab of the Data Citation #2 PubChem submission included in this Scientific Data Data Descriptor Article saved as a csv file and with the RESULT_TYPE and RESULT_DESC rows deleted so that only a single row containing the column labels remain above the data. 
#Output: A single csv file containing the normalized data and Euclidean distance and Pearson correlation metrics relative to KSR1. This is equivalent to the results contained within the Results sheet of the Data Citation #3 PubChem submission referenced in this article. 
#
#Dependencies:plyr, fields, and outliers libraries + Load all the functions at the end of the script before running the main section (ln 20)
#Date Last Edited: 3/12/2018
#Author: Beth K. Neilsen
#####

library(plyr) #ddply function
library(fields) #rdist function
library(outliers) #grubbs.test function

##LOAD ALL FUNCTIONS LOCATED AT THE BOTTOM OF THIS SCRIPT

inputData <- choose.files(default="", caption = "Select Data File", multi = FALSE)
genomeData<- read.csv(inputData, header=T, stringsAsFactors=F)

genomeData$Plate <- gsub("Plate ", "", genomeData$Plate)
genomeData$Group <- sapply(genomeData$Plate, getGroupIndex)#Get the experimental batch
genomeData <- genomeData[,c("PUBCHEM_RESULT_TAG","Accession","NCBI_Gene_ID","PUBCHEM_EXT_DATASOURCE_REGID","Plate","Address", "Gene_Symbol", "Group", "BNIP3L", "NDRG1", "ALDOC", "LOXL2", "BNIP3", "ACSL5", "HPRT", "PPIB", "BNIP3L.1", "NDRG1.1", "ALDOC.1", "LOXL2.1", "BNIP3.1", "ACSL5.1", "HPRT.1", "PPIB.1", "BNIP3L.2", "NDRG1.2", "ALDOC.2", "LOXL2.2", "BNIP3.2", "ACSL5.2", "HPRT.2", "PPIB.2")]

###Get rid of negative numbers (change to plate minimum for a given probe)
minimums <- ddply(genomeData, .(Plate), numcolwise(findPositiveMin))
genomeData <- ddply(genomeData, .(Plate), replaceNegativeNumbersWithMin, mins = minimums)

###average across replicates
avg_genome <- genomeData[,which(names(genomeData) %in% c("PUBCHEM_RESULT_TAG","Accession","NCBI_Gene_ID","PUBCHEM_EXT_DATASOURCE_REGID","Plate","Address", "Gene_Symbol","Group"))]
avg_genome$BNIP3L <- apply(genomeData[,grep("BNIP3L", names(genomeData))], 1, mean)
avg_genome$NDRG1 <- apply(genomeData[,grep("NDRG1", names(genomeData))], 1, mean)
avg_genome$ALDOC <- apply(genomeData[,grep("ALDOC", names(genomeData))], 1, mean)
avg_genome$LOXL2 <- apply(genomeData[,grep("LOXL2", names(genomeData))], 1, mean)
avg_genome$BNIP3 <- apply(genomeData[,grep("BNIP[3/.12]*$", names(genomeData))], 1, mean)
avg_genome$ACSL5 <- apply(genomeData[,grep("ACSL5", names(genomeData))], 1, mean)
avg_genome$HPRT <- apply(genomeData[,grep("HPRT", names(genomeData))], 1, mean)
avg_genome$PPIB <- apply(genomeData[,grep("PPIB", names(genomeData))], 1, mean)

#Separate the replicates
Rep1 <- genomeData[,which(names(genomeData) %in% c("PUBCHEM_RESULT_TAG","Accession","NCBI_Gene_ID","PUBCHEM_EXT_DATASOURCE_REGID","Plate","Address", "Gene_Symbol", "Group", "BNIP3L", "NDRG1", "ALDOC", "LOXL2", "BNIP3", "ACSL5", "HPRT", "PPIB"))]
Rep2 <- genomeData[,which(names(genomeData) %in% c("PUBCHEM_RESULT_TAG","Accession","NCBI_Gene_ID","PUBCHEM_EXT_DATASOURCE_REGID","Plate","Address", "Gene_Symbol", "Group", "BNIP3L.1", "NDRG1.1", "ALDOC.1", "LOXL2.1", "BNIP3.1", "ACSL5.1", "HPRT.1", "PPIB.1"))]
Rep3 <- genomeData[,which(names(genomeData) %in% c("PUBCHEM_RESULT_TAG","Accession","NCBI_Gene_ID","PUBCHEM_EXT_DATASOURCE_REGID","Plate","Address", "Gene_Symbol", "Group", "BNIP3L.2", "NDRG1.2", "ALDOC.2", "LOXL2.2", "BNIP3.2", "ACSL5.2", "HPRT.2", "PPIB.2"))]

#####
#Normalize on an individual plate basis for each replicate or the average of all three replicates
avg_genome <- ddply(avg_genome, .(Plate), normalizeToControls)
Rep1 <- ddply(Rep1, .(Plate), normalizeToControls)
Rep2 <- ddply(Rep2, .(Plate), normalizeToControls)
Rep3 <- ddply(Rep3, .(Plate), normalizeToControls)
#currently throws a warning for appending/printing the column names 
#repeatedly to the log file containing the identified and removed control outliers

#Find the average KSR1 depletion gene expression reads for all 8 probes
#findKSR1Target throws an error for repeatedly printing the column headers in the log of 
#   identified and removed ksr1 outliers
Rep1_KSR1 <- Rep1[grep("siksr", Rep1$Gene_Symbol, ignore.case=T),]
AVG_Rep1_KSR1 <- ddply(Rep1_KSR1, .(Group), findKSR1Target)

Rep2_KSR1 <- Rep2[grep("siksr", Rep2$Gene_Symbol, ignore.case=T),]
AVG_Rep2_KSR1 <- ddply(Rep2_KSR1, .(Group), findKSR1Target)

Rep3_KSR1 <- Rep3[grep("siksr", Rep3$Gene_Symbol, ignore.case=T),]
AVG_Rep3_KSR1 <- ddply(Rep3_KSR1, .(Group), findKSR1Target)

#####
#Calculate Distance
Rep1 <- ddply(Rep1, .(Group), findDist, AVG_KSR1=AVG_Rep1_KSR1)
Rep2 <- ddply(Rep2, .(Group), findDist, AVG_KSR1=AVG_Rep2_KSR1)
Rep3 <- ddply(Rep3, .(Group), findDist, AVG_KSR1=AVG_Rep3_KSR1)

#####
#Calculate Correlation
Rep1 <- ddply(Rep1, .(Group), findCor, AVG_KSR1=AVG_Rep1_KSR1)
Rep2 <- ddply(Rep2, .(Group), findCor, AVG_KSR1=AVG_Rep2_KSR1)
Rep3 <- ddply(Rep3, .(Group), findCor, AVG_KSR1=AVG_Rep3_KSR1)

names(Rep1)[17] <- "Rep1_Dist"
names(Rep2)[17] <- "Rep2_Dist"
names(Rep3)[17] <- "Rep3_Dist"

names(Rep1)[18] <- "Rep1_Cor"
names(Rep2)[18] <- "Rep2_Cor"
names(Rep3)[18] <- "Rep3_Cor"

AllReps <- merge(Rep1, Rep2, by=c("PUBCHEM_RESULT_TAG","Accession","NCBI_Gene_ID","PUBCHEM_EXT_DATASOURCE_REGID","Plate","Address", "Gene_Symbol", "Group"))
AllReps <- merge(AllReps, Rep3, by=c("PUBCHEM_RESULT_TAG","Accession","NCBI_Gene_ID","PUBCHEM_EXT_DATASOURCE_REGID","Plate","Address", "Gene_Symbol", "Group"))

##Analyze Average of all Replicates
#####
#SIM METRICS
#Find KSR1 target
KSR1 <- avg_genome[grep("siksr", avg_genome$Gene_Symbol, ignore.case=T),]
AVG_KSR1 <- ddply(KSR1, .(Group), findKSR1Target)
#####
#Calculate Distance
avg_genome <- ddply(avg_genome, .(Group), findDist, AVG_KSR1=AVG_KSR1)

#####
#Calculate Correlation
avg_genome <- ddply(avg_genome, .(Group), findCor, AVG_KSR1=AVG_KSR1)

newNames <- names(avg_genome)
newNames[grepl("BNIP3|NDRG1|ALDOC|LOXL2|ACSL5|PPIB|HPRT", newNames)] <- paste("Avg",newNames[grepl("BNIP3|NDRG1|ALDOC|LOXL2|ACSL5|PPIB|HPRT", newNames)], sep="") 
names(avg_genome) <- newNames

complete <- merge(AllReps, avg_genome, by=c("PUBCHEM_RESULT_TAG","Accession","NCBI_Gene_ID","PUBCHEM_EXT_DATASOURCE_REGID","Plate","Address", "Gene_Symbol", "Group"))

complete <- arrange(complete, desc(Cor))

write.csv(complete, "Dist_Corr_Genome_Master_No_controls.csv", row.names=FALSE)

#####
##FUNCTIONS
#####
#Assign a group index that represents the experimental batch the plates were grouped into
#Parameters: Plate number
#Returns: Group number
getGroupIndex <- function(plate){
  plate <- as.numeric(plate)
  if((plate >= 1 & plate <= 5) | (plate >= 20 & plate <= 22)){
    return(1)    
  }
  else if(plate >=6 & plate <=13){
    return(2)
  }
  else if((plate >=14 & plate <=19) | (plate >=23 & plate <=24)){
    return(3)
  }
  else if(plate >=25 & plate <=32){
    return(4)
  }
  else if(plate >=33 & plate <=40){
    return(5)
  }
  else if(plate >=41 & plate <=44){
    return(6)
  }
  else if(plate >=66 & plate <=67){
    return(7)
  }
  return(NA)
}

#Find the minimum positive value for each column, which represents a gene expression read
#Parameter: column of gene expression values
#Returns: minimum positive float
findPositiveMin <- function(col){
  col <- col[col>0 & !is.na(col)]
  min(col)
}

#Replace all negative numbers (which should be set to NA) to the plate minimum for each gene in the panel
#Parameters: dataframe with the data and a df of minimums (each row is mins for all genes for a given plate)
#Return: modified dataframe with NA set to plate minimum for each gene expression read
replaceNegativeNumbersWithMin <- function(df, mins){
  plate <- as.numeric(df$Plate[1]) 
  plate_mins <- mins[mins$Plate == plate,]
  df$BNIP3L[df$BNIP3L <= 0 | is.na(df$BNIP3L)] <- plate_mins$BNIP3L
  df$NDRG1[df$NDRG1 <= 0 | is.na(df$NDRG1)] <- plate_mins$NDRG1
  df$ALDOC[df$ALDOC <= 0 | is.na(df$ALDOC)] <- plate_mins$ALDOC
  df$LOXL2[df$LOXL2 <= 0 | is.na(df$LOXL2)] <- plate_mins$LOXL2
  df$BNIP3[df$BNIP3 <= 0 | is.na(df$BNIP3)] <- plate_mins$BNIP3
  df$ACSL5[df$ACSL5 <= 0 | is.na(df$ACSL5)] <- plate_mins$ACSL5
  df$HPRT[df$HPRT <= 0 | is.na(df$HPRT)] <- plate_mins$HPRT
  df$PPIB[df$PPIB <= 0 | is.na(df$PPIB)] <- plate_mins$PPIB

  df$BNIP3L.1[df$BNIP3L.1 <= 0 | is.na(df$BNIP3L.1)] <- plate_mins$BNIP3L.1
  df$NDRG1.1[df$NDRG1.1 <= 0 | is.na(df$NDRG1.1)] <- plate_mins$NDRG1.1
  df$ALDOC.1[df$ALDOC.1 <= 0 | is.na(df$ALDOC.1)] <- plate_mins$ALDOC.1
  df$LOXL2.1[df$LOXL2.1 <= 0 | is.na(df$LOXL2.1)] <- plate_mins$LOXL2.1
  df$BNIP3.1[df$BNIP3.1 <= 0 | is.na(df$BNIP3.1)] <- plate_mins$BNIP3.1
  df$ACSL5.1[df$ACSL5.1 <= 0 | is.na(df$ACSL5.1)] <- plate_mins$ACSL5.1
  df$HPRT.1[df$HPRT.1 <= 0 | is.na(df$HPRT.1)] <- plate_mins$HPRT.1
  df$PPIB.1[df$PPIB.1 <= 0 | is.na(df$PPIB.1)] <- plate_mins$PPIB.1
  
  df$BNIP3L.2[df$BNIP3L.2 <= 0 | is.na(df$BNIP3L.2)] <- plate_mins$BNIP3L.2
  df$NDRG1.2[df$NDRG1.2 <= 0 | is.na(df$NDRG1.2)] <- plate_mins$NDRG1.2
  df$ALDOC.2[df$ALDOC.2 <= 0 | is.na(df$ALDOC.2)] <- plate_mins$ALDOC.2
  df$LOXL2.2[df$LOXL2.2 <= 0 | is.na(df$LOXL2.2)] <- plate_mins$LOXL2.2
  df$BNIP3.2[df$BNIP3.2 <= 0 | is.na(df$BNIP3.2)] <- plate_mins$BNIP3.2
  df$ACSL5.2[df$ACSL5.2 <= 0 | is.na(df$ACSL5.2)] <- plate_mins$ACSL5.2
  df$HPRT.2[df$HPRT.2 <= 0 | is.na(df$HPRT.2)] <- plate_mins$HPRT.2
  df$PPIB.2[df$PPIB.2 <= 0 | is.na(df$PPIB.2)] <- plate_mins$PPIB.2
  
  df
}

#Normalize the data to the negative control (non-targeting siRNA) wells
#Parameters: dataframe of data
#Returns: dataframe of log2 transformed, siCont normalized data
normalizeToControls <- function(df){
  controls <- subset(df, grepl("sicont", df$Gene_Symbol, ignore.case=T))
  
  #Remove Plate 20, D3 and Plate 21 D3 --> PPIB < 1000
  controls <- subset(controls, !(controls$Plate == 20 & controls$Address == "D3"))
  controls <- subset(controls, !(controls$Plate == 21 & controls$Address == "D3"))
  
  for(i in 9:16)##remove CONT outliers
  {
    out <- findOutliers(controls[,i], NA, 6) #column, outliersFound, minLength
    outliers <- subset(controls, controls[,i] %in% out)
    controls <- subset(controls, !(controls[,i] %in% out))
    if(nrow(outliers) > 0){
      write.table(outliers, file="control_outliers.csv", append=TRUE, row.names=FALSE, sep=",")
    }
  }
  
  MED_CONT <- apply(controls[9:16], 2, median)
  
  df[9:16] <- log2(sweep(df[,9:16], 2, unlist(MED_CONT), FUN='/'))
  
  return(df)
}

#Find and exclude siKSR1 outliers and average the remaining positive control wells
#Requires a dataframe with the KSR1 depleted wells
#Returns the average KSR1 gene expression signature
findKSR1Target <- function(KSR1){
  #Exclude Plate 20, M22 and Plate 21, M22 --> PPIB < 1000
  KSR1 <- subset(KSR1, !(KSR1$Plate == 20 & KSR1$Address == "D3"))
  KSR1 <- subset(KSR1, !(KSR1$Plate == 21 & KSR1$Address == "D3"))
  
  for(i in 9:16)
  {
    out <- findOutliers(KSR1[,i], NA, 20) #column, outliersFound, minLength
    outliers <- subset(KSR1, KSR1[,i] %in% out)
    KSR1 <- subset(KSR1, !(KSR1[,i] %in% out))
    if(nrow(outliers) > 0){
      write.table(outliers, file="ksr1_outliers.csv", append=TRUE, row.names=FALSE, sep=",")  
    }
  }
  
  AVG <- numcolwise(mean)(KSR1[,9:16])
}

#Internally called from normalizeToControls and findKSR1Target
#Note: This is a recursive function that will 
#Warnings are thrown due to repeatedly printing the column headers in the log file that records the outliers identified
#Parameters:col=column of gene expression values, outliers=dataframe to save the identified outliers, minLength=integer representing the minimum number of values to keep
#Returns:a dataframe containing the identified outliers
findOutliers <- function(col, outliers, minLength){
  if(length(col) > minLength){
    g <- grubbs.test(col)
    if(g$p.value < 0.1)
    {
      if(is.na(outliers[1])){
        outliers <- outlier(col)#save the first identified outlier 
      }else{
        outliers <- c(outliers, outlier(col))#save additional outliers
      }
      col <- rm.outlier(col)#remove the outlier
      findOutliers(col, outliers, minLength)#recall findOutliers
    }else{
      outliers
    }
  }else{
    outliers
  }
}

#Find the Euclidean distance of each individual gene depletion and the average of the KSR1 depleted wells
#Parameters:dataframe of the data and dataframe of the average KSR1 (positive control) gene expression signature for each group
#Return: dataframe with the initial data and the Euclidean distance value added as the right-most column
findDist <- function(df, AVG_KSR1){
  group <- as.numeric(df[1,'Group'])#get the group number
  #code assumes the gene expression reads are in columns 2:7 of AVG_KSR1
  AVG <- AVG_KSR1[AVG_KSR1$Group == group,2:7]#get the average values for KSR1 depletion from that group
  #code assumes the gene expression reads are in columns 9:16 of the df dataframe
  df$Dist <- rdist(df[,9:14], AVG)#apply the rdist function to calculate Pearson correlation
  df
}

#Find the Pearson Correlation of each individual gene depletion and the average of the KSR1 depleted wells
#Parameters:dataframe of the data and dataframe of the average KSR1 (positive control) gene expression signature for each group
#Return: dataframe with the initial data and the Pearson Correlation value added as the right-most column
findCor <- function(df, AVG_KSR1){
  group <- as.numeric(df[1,'Group'])#get the group number
  #code assumes the gene expression reads are in columns 2:7 of AVG_KSR1
  AVG <- AVG_KSR1[AVG_KSR1$Group == group,2:7]#get the average values for KSR1 depletion from that group
  #code assumes the gene expression reads are in columns 9:16 of the df dataframe
  df$Cor <- cor(t(df[,9:14]), t(AVG), method="pearson", use="complete.obs") #apply the cor function to calculate Pearson correlation
  df
}
